# Supplementary material for: Structural basis for the tRNA-dependent activation of the terminal complex of selenocysteine synthesis in humans
Source: Nucleic Acids Res. 2023 Mar 17;51(8):4012–26. doi: 10.1093/nar/gkad182 (PMC10164584; doi:10.1093/nar/gkad182)
Supplement: gkad182_Supplemental_Files [file gkad182_supplemental_files.zip]

Archive with 3 entries (3 files):
- SOM_Rev.docx
- Supplemental Video 1 Legend.docx
- Supplemental Video 1.mp4
